# Supplementary material for: Analysis of vertebrate vision in a 384-well imaging system
Source: Sci Rep. 2019 Sep 27;9:13989. doi: 10.1038/s41598-019-50372-0 (PMC6764987; doi:10.1038/s41598-019-50372-0)
Supplement: Supplementary file 1 — Supplement 1 [file 41598_2019_50372_MOESM1_ESM.zip]

Archive with 1 entries (1 files):
- S1_zebrafish_macro26rc091018.ijm
