# Supplementary material for: Analysis of vertebrate vision in a 384-well imaging system
Source: Sci Rep. 2019 Sep 27;9:13989. doi: 10.1038/s41598-019-50372-0 (PMC6764987; doi:10.1038/s41598-019-50372-0)
Supplement: Supplementary file 2 — Supplement 2 [file 41598_2019_50372_MOESM2_ESM.zip]

Archive with 1 entries (1 files):
- S2_Excel_Template_26rc091018_for_96-well_plates.xlsx
